# Supplementary material for: Comprehensive Analysis of Preeclampsia-Associated DNA Methylation in the Placenta
Source: PLoS One. 2014 Sep 23;9(9):e107318. doi: 10.1371/journal.pone.0107318 (PMC4172433; doi:10.1371/journal.pone.0107318)
Supplement: File S1 — Tables S1–S8. Table S1A - Bisulfite Sequencing Primers and Tm's. Table S1B- PCR reaction conditions used. Table S1C. Epityper MassARRAY Primer Sequences. Table S2A-Preeclampsia-Associated Changes in Placental DNA Methylation Without Control for Fetal Gender: CpG sites at which samples from preeclampsia samples are more highly methylated than those from normal controls are shown. Table S2B- Preeclampsia-Associated Changes in Placental DNA Methylation Without Control for Fetal Gender: CpG sites at which samples from normal controls are more highly methylated than those from affected individuals are shown. Table S3A- Fetal Gender-Dependent Preeclampsia-Associated Changes in Placental DNA Methylation: CpG sites at which samples from normal controls are more highly methylated (<10%) than those from affected individuals are shown. Table S3B- Fetal Gender-Dependent Preeclampsia-Associated Changes in Placental DNA Methylation: CpG sites at which samples from preeclampsia samples are more highly methylated (<10%) than those from normal controls are shown. Table S4A- DNA Methylation Changes in Early Onset Preeclampsia (EOPET) Versus Normal Controls.% methylation levels for all significant differentially methylated CpG sites in EOPET (PE<34 weeks, n = 9) and normal controls (norm, n = 24). Adjusted p values are shown with FDR controlled at 10%. Table S4B- DNA Methylation Changes in Early Onset Preeclampsia (EOPET) Adjusted p values are shown with FDR controlled at 10%. Table S5A- Genes previously identified as containing differentially methylated CpG sites (reference 17) that were confirmed using our statistical/infomratic piepline. Table S5B- Genes identified from published data (reference 17) using our statistical/informatic pipeline containing differentially methylated CpG sites that were not previously identifed. Table S6A- Genomic Coordinates of Targeted DNA Methylation Analsysis Loci. Table S6B- Genomic Coordinates of Targeted DNA Methylation Analsysis Loci. Table S7- Ge [file pone.0107318.s003.xlsx]

## Sheet: Table S1A
Table S1A - Bisulfite Sequencing Primers and Tm's
Oligo Name	Polymerase	Tm	Left Primer	Right Primer	Amplicon Size (bp)
P1	platinum	50	TTTTAGTTTTAGATTTAYGGGGG	AACCTAACCRATCAAATAAT	230
P2	platinum	52	ATGAAGAGTTTTATATTTGTTAGGG	AAAAACTAAAAAAAATTAATTAATAAAC	202
P3	zymotaq	50	GGATTGTTTTTTTTTGTTTTTT	RTCTTCAACCTCRCTCCCCTTTA	205
P4	platinum	56	TTTTTTAAGGTGGATAGTAG	CCTCCCAAAATACTAAAATTACA	235
P5	pfu turbo	50	GAAGGAGAGATTTAGTATAT	CTAATAAAAAACCTAAAAACCC	107
P6	platinum	50	GTTATTAATTAAGGYGTGTTT	AACCCAACCCTATCTTTAAAAA	211
P7	platinum	50	GTTGGAAAATGGTAAGGGGTAT	AAAAAATAAAAAATAAAAAATAAAAAAC	221
P8	N/A	N/A	GTGTATAAAATGGTTTAGATTAGGT	TTTTTAATAAAAATAAAATTTCACC	145
P9	platinum	56	GGGAGATGTTAAAGTGAATATA	AAAACRAAACRAAACTCAAACCC	200
P10	platinum	54	TTTGAGTTTTATTTTTGTTGAGTTA	AAAACCCAAAATAACTTCTCCC	132
P11	N/A	N/A	TTTTTTTTGGTTTATTTTTTTT	TATTTAACTTACCTTCCTCTTTACC	184
P12	pfu turbo	50	TTAGGGTTATTATTGGTTGGGTAGT	AACTTCCTCTTTCCTATCTCCTTAAC	215
P13	zymotaq	50	AGTTTATGYGAGTTGGATAGTA	AACAACTTCTACTTCAACRC	219
P14	platinum	56	GGTGTTAGTTTTAGTTTYGTTTG	AAAAATTTTCRCCCCTCAAT	144
P15	platinum	56	GGYGGTTTTATTTGTAGTAT	AAATATAACCCCTAACCCCR	174
P16	pfu turbo	50	TTTTGAGGAAYGGGAGAAGATT	CCAATACRAAAAAAACRAACAACA	151
P17	platinum	56	AAAGTTTAAGATGAAGGTAG	AAACCCCACCCRATAATACAAAA	167
P18	platinum	50	AGGTTYGTAGTTAATGGTTA	ATTATTCRCTAATCTAAACA	148
P19	pfu turbo	50	TAATATAATGGGAAGGAAAT	RAACRACAACTATCAAACCA	166
P20	platinum	50	TTTTTYGGAGTAGAGTTGTA	ACTCTCTTAAAACCCRAAAA	168
P21	pfu turbo	52	GGTTAGTAAGGGATTTTATTTGAGAGTAGT	TTCCATTATCAAAACCATAAATAC	111
P22	N/A	N/A	GGAGTTTGTGTGTTTAGTTTTT	CTAAAATAAAACCRCTATAT	219
P23	platinum	54	TTTATTTTTTTTGGGTTTTTTTT	AAATTCCAAAAACTAAAACTCTC	135
P24	platinum	54	GTTATTTATYGAATTGGTATTAG	RACRCCCAACACTTCTTATA	103
P25	platinum	52	TATTTATYGTTGATTTYGTGGAGG	TTCTCTACACCCTAACAATA	141
P26	zymotaq	52	GTTTTTATTTGAAAGTTTGAAGATT	AAATAACTTAACACTACAAAACTCTAC	114
P27	platinum	52	GTTTATATTAGGTTTYGGTTYGTT	AACCCACCTTAATTTTCRAA	204
P28	platinum	50	TTGTAGYGGTTGTTTGTTGA	CTAATACTTATTTCTACTAC	242

## Sheet: Table S1B
Polymerase Used	Reaction Components	Cycling Conditions
Pfu Turbo Cx	5ul 10X Pfu Turbo Buffer	98C – 5 min
	1ul 10mM dNTP mix	35 cycles:
	2.5ul 10uM primer 1	95C – 30 sec
	2.5ul 10uM primer 2	Tm – 30 sec
	1ul Pfu Turbo Cx (2.5U/ul)	72C – 1 min
	1ul Bisulfite Converted DNA	72C – 10min
	water to 50ul	4C - hold
Platinum Taq	5ul 10X Platinum Taq Buffer	94C – 2 min
	1ul 10mM dNTP mix	35 cycles:
	1.5ul 50mM MgCl2	94C – 30 sec
	2.5ul 10mM primer1	Tm – 30 sec
	2.5ul 10mM primer 2	72C- 1 min
	5ul 5M Betaine	72C – 5min
	0.4ul Platinum Taq (5U/ul)	4C - hold
	1-3ul Bisulfite Converted DNA
	water to 50ul
ZymoTaq	25ul 2X ZymoTaq Pre-Mix	95C- 10 min
	2.5ul 10uM primer 1	35 cycles:
	2.5ul 10uM primer 2	95C – 30 sec
	1ul Bisulfite Converted DNA	Tm – 30 sec
	water to 50ul	72C – 45 sec
		72C – 7 min
		4C - hold

## Sheet: Table S1C
Table S1C. Epityper MassARRAY Primer Sequences
Amplicon ID	Primer	Sequence
cg05358404	Forward	AGGAAGAGAGGGGGTTGGGTGTTAGTGAGTGTTG
cg05358404	Reverse	CAGTAATACGACTCACTATAGGGAGAAGGCTAACCCCAAAAAACCCCAAAAAAAA
cg17132967	Forward	AGGAAGAGAGGGTTTAAATATAGTTGGGATATGGG
cg17132967	Reverse	CAGTAATACGACTCACTATAGGGAGAAGGCTATTACACTCCAACCTAATCAACTAAAAC
cg05668853	Forward	AGGAAGAGAGAGTTTTTTATTTTTGGTTTTTGTTT
cg05668853	Reverse	CAGTAATACGACTCACTATAGGGAGAAGGCTAACAAAATAAACATTCTAACACCC
cg18279742	Forward	AGGAAGAGAGTTGTAGATTTTTAATTTTGTTTTTTTT
cg18279742	Reverse	CAGTAATACGACTCACTATAGGGAGAAGGCTAACATTTTACCTACCAATATAATTCACT
cg19094438	Forward	AGGAAGAGAGTTTTTTATTTTTGGGAAGGTTGTT
cg19094438	Reverse	CAGTAATACGACTCACTATAGGGAGAAGGCTCCAACCTCCCTACTTAAAACTTCATT
cg12836863	Forward	AGGAAGAGAGATTTTAAGAATGTAAAAGATGGGT
cg12836863	Reverse	CAGTAATACGACTCACTATAGGGAGAAGGCTAAATAACAAATATTCAAAACCTCC
cg05432118	Forward	AGGAAGAGAGTGGTTGTAGAGTGTAGAATTAATTATAA
cg05432118	Reverse	CAGTAATACGACTCACTATAGGGAGAAGGCTCTTTACCTACCCAAACAAACC

## Sheet: Table S2A
Preeclampsia-Associated Changes in Placental DNA Methylation Without Control for Fetal Gender: CpG sites at which samples from preeclampsia samples are more highly methylated than those from normal controls are shown.
Row.names	PE	Norm	comb.pval	% meth	% meth	Chr	Symbol	Distance	CpG
	pval	pval		PE	Norm			to TSS	Island
cg00779924	0.0255	0.0003	6.96e-06	0.44	0.6	10	FLJ45983	806	TRUE
cg07752420	0.0358	0.0005	1.94e-05	0.46	0.57	9	CDKN2A	NA	TRUE
cg09706243	0.0022	0.0048	1.06e-05	0.47	0.53	11	POLD4	617	FALSE
cg10895543	0.0007	0.0481	3.24e-05	0.43	0.54	9	CDKN2A	NA	TRUE
cg12022621	0.0261	0.004	0.0001	0.48	0.53	1	LAX1	168	FALSE
cg12584718	0.0042	0.0131	5.47e-05	0.47	0.53	7	BCDIN3	873	TRUE
cg14754581	0.0452	0.006	0.00027	0.47	0.54	3	CCRL2	32	FALSE
cg18279742	0	0.0039	1.63e-07	0.43	0.55	16	RPS2	876	TRUE
cg19884658	0.0109	0.0002	1.77e-06	0.46	0.56	1	KLHL21	1339	TRUE
cg24030609	0.0132	0.0007	8.96e-06	0.47	0.54	1	ELA2B	15	FALSE

## Sheet: Table S2B
Preeclampsia-Associated Changes in Placental DNA Methylation Without Control for Fetal Gender: CpG sites at which samples from normal controls are more highly methylated than those from affected individuals are shown.
Row.names	pe.pval	np.pval	comb.pval	% meth	% meth	Chr	Symbol	Distance	CpG
				PE	Norm			to TSS	Island
cg06791867	0.04202	0.03553	0.00149	0.53	0.47	11	TSPAN18	108	FALSE
cg07297178	0.04739	0.03	0.00142	0.54	0.45	19	CEACAM7	988	FALSE
cg09864990	1.13e-05	0.01228	1.39e-07	0.54	0.48	20	GATA5	NA	TRUE

## Sheet: Table S3A
Fetal Gender-Dependent Preeclampsia-Associated Changes in Placental DNA Methylation: CpG sites at which samples from normal controls are more highly methylated (<10%) than those from affected individuals are shown.
Row.names	% methylation preeclampsia female fetus	% methylation normal female fetus	pf.nf.pval	pf.nf.adjp	Chr	Symbol	Distance_to_TSS	CPG_ISLAND
cg00226923	88.7995	92.1384	5.7e-05	0.0501801	6	FGD2	1396	FALSE
cg00718513	35.8182	42.4339	4.76e-05	0.0501801	2		78	FALSE
cg01074640	73.9982	79.7472	2e-06	0.0501801	9	IFNA17	79	FALSE
cg01248426	54.5963	63.5018	6.12e-05	0.0501801	8	ATP6V0D2	16	FALSE
cg01539186	16.1904	20.6359	2.7e-05	0.0501801	20	ZNF336	1348	FALSE
cg04488758	67.3751	74.0366	5.01e-05	0.0501801	12	USP44	139	FALSE
cg05358404	34.7265	46.6612	3.32e-05	0.0501801	20	RTEL1	697	TRUE
cg05432118	3.33293	4.35183	3.39e-05	0.0501801	12	PRKAB1	63	TRUE
cg05668853	28.3575	36.2949	8.75e-05	0.0501801	17	RAB34	717	TRUE
cg08763351	58.7659	67.6921	1.99e-05	0.0501801	1	SPRR4	82	FALSE
cg10057065	39.6561	47.8416	3.03e-05	0.0501801	1	C1orf104	892	TRUE
cg10478221	50.8904	58.6424	2.07e-05	0.0501801	16	WFIKKN1	1095	FALSE
cg10839997	6.65943	9.85086	3.55e-06	0.0501801	11	B3GNT6	552	TRUE
cg10994126	48.8728	66.5285	4.03e-07	0.0501801	1	PAPPA2	191	FALSE
cg12862537	84.0026	89.5885	4.81e-06	0.0501801	20	NNAT	NA	TRUE
cg12955127	58.92	66.1322	8.99e-05	0.0501801	1	ATP5F1	882	FALSE
cg14137939	39.7734	47.6051	7.6e-05	0.0501801	11	FLJ38159	211	TRUE
cg14404298	66.208	72.9524	7.27e-05	0.0501801	3	CYP8B1	1392	FALSE
cg14696348	12.6928	33.0855	2.61e-06	0.0501801	16	MC1R	509	TRUE
cg16940108	10.3967	14.362	6.46e-05	0.0501801	5	CANX	703	TRUE
cg17132967	29.1763	40.9898	5.78e-05	0.0501801	19	ZNF83	666	TRUE
cg17638468	40.2518	50.3446	4.93e-06	0.0501801	3	CD200R1	125	FALSE
cg18279742	39.6354	57.1433	1.29e-06	0.0501801	16	RPS2	876	TRUE
cg19094438	12.7015	19.2232	9.69e-07	0.0501801	16	BCAR1	506	TRUE
cg19257550	79.669	85.9778	7.41e-05	0.0501801	9	CA9	6	FALSE
cg19982860	70.4632	76.2185	2.94e-05	0.0501801	9	IFNA21	38	FALSE
cg20858526	66.604	73.2198	1.99e-06	0.0501801	1	CTRC	127	FALSE
cg24030609	45.8031	54.5524	5.95e-05	0.0501801	1	ELA2B	15	FALSE
cg24499411	59.8746	67.7247	8.68e-05	0.0501801	7	TNS3	1048	TRUE
cg25799433	25.4915	33.3056	2.75e-05	0.0501801	20	SIRPB1	7	FALSE
cg26385743	77.493	85.3151	2.84e-06	0.0501801	2	IMP4	974	TRUE
cg00367281	75.3852	80.978	9.49e-05	0.051162	8	CHRNB3	92	FALSE
cg09450238	26.6568	39.7314	0.000101734	0.0516982	14	BTBD6	775	TRUE
cg18979223	63.8711	73.4304	0.000107937	0.0519901	9	CDKN2B	NA	TRUE
cg01289103	29.6935	38.2127	0.000156833	0.0520621	17	KA21	97	TRUE
cg01667702	12.9962	17.208	0.000182978	0.0520621	17	TRAPPC1	1339	TRUE
cg04117029	34.3765	43.4067	0.000179806	0.0520621	10	UROS	1486	FALSE
cg04201347	69.5698	76.288	0.000111165	0.0520621	19	PRRG2	381	FALSE
cg04756629	42.4795	50.9162	0.000182067	0.0520621	19	LOC400696	136	FALSE
cg05330360	67.0586	75.349	0.000173829	0.0520621	17	ZPBP2	476	TRUE
cg07156669	55.4818	67.0469	0.000115802	0.0520621	17	CPD	739	TRUE
cg08587542	14.5144	19.3702	0.000138614	0.0520621	5	KIAA0141	491	FALSE
cg09049660	8.15738	9.9296	0.000150825	0.0520621	20	PANK2	453	TRUE
cg10226744	4.29479	5.52409	0.000120412	0.0520621	22	ATXN10	855	TRUE
cg10795646	37.9242	46.4872	0.000116593	0.0520621	1	S100A10	850	FALSE
cg11481490	5.95305	7.84626	0.000163709	0.0520621	19	FLJ41131	315	TRUE
cg17738194	27.7143	35.2155	0.000176616	0.0520621	4	GK2	16	TRUE
cg19410364	57.7208	71.2083	0.000168992	0.0520621	12	P2RX4	447	TRUE
cg19635695	39.7957	47.883	0.000158518	0.0520621	10	PDE6C	100	FALSE
cg21824213	4.97726	6.89737	0.000144163	0.0520621	15	CASC5	400	TRUE
cg25839227	49.4177	60.6378	0.000129128	0.0520621	17	ABI3	913	FALSE
cg01646665	26.3222	34.5172	0.000201422	0.052362	1	TMEM79	1303	FALSE
cg02089348	48.6721	57.6381	0.000206489	0.052362	4	TMEM129	1365	FALSE
cg11824111	23.7135	33.8109	0.000203482	0.052362	X	DKC1	474	TRUE
cg13283751	36.1733	47.574	0.000210538	0.052362	6	GPX5	22	FALSE
cg14652095	68.3673	76.4769	0.000191705	0.052362	6	HIST1H1A	169	TRUE
cg17974185	63.5925	72.9425	0.00021635	0.052362	20	CTNNBL1	906	FALSE
cg18244029	18.4768	27.6193	0.000195519	0.052362	X	ABCD1	1455	TRUE
cg20289911	42.184	52.138	0.000186591	0.052362	20	C20orf55	349	FALSE
cg22705929	27.7595	34.611	0.000209103	0.052362	11	YPEL4	557	FALSE
cg24340657	34.2756	42.1999	0.000201983	0.052362	17	KRT24	68	FALSE
cg03890877	17.0202	26.8993	0.000222548	0.0528085	3	PTK9L	493	TRUE
cg19418958	33.1561	39.7967	0.000223197	0.0528085	8	TEX15	647	FALSE
cg14023451	55.9925	66.1636	0.00022608	0.0529007	6	GPLD1	37	FALSE
cg00503840	48.3701	59.1253	0.000232479	0.0537961	7	DLX5	NA	TRUE
cg17819635	15.9613	21.8785	0.000256347	0.0574199	1	TCTEX1D1	469	TRUE
cg15271616	57.4525	69.2322	0.000271692	0.0595975	9	RUSC2	391	TRUE
cg22375610	52.0568	59.0098	0.000277595	0.0596694	6	APOBEC2	148	FALSE
cg02110963	45.1392	54.6919	0.000304198	0.0623146	6	MGC40222	201	FALSE
cg01377755	66.1294	69.7955	0.000361584	0.0642065	1	ACP6	644	TRUE
cg07597976	56.9222	62.7972	0.00035447	0.0642065	16	CD19	259	FALSE
cg10779183	49.2121	55.6922	0.000345526	0.0642065	1	ELA3A	318	FALSE
cg11700584	15.7554	20.2207	0.000334294	0.0642065	14	RPL36AL	1195	TRUE
cg16046376	81.3647	84.8349	0.000332277	0.0642065	11	PC	101	FALSE
cg18530324	47.4241	58.6248	0.000351711	0.0642065	18	KIAA0427	435	TRUE
cg22181664	36.7627	45.3169	0.000360684	0.0642065	1	CLCA1	274	FALSE
cg24884084	19.7614	26.3101	0.000357734	0.0642065	1	SPRR1B	481	FALSE
cg27262488	4.1644	5.10193	0.000335408	0.0642065	20	ITCH	175	TRUE
cg12013321	16.643	20.6289	0.000387915	0.0666764	6	GCLC	351	TRUE
cg11283860	51.9685	62.4191	0.0004006	0.067772	1	SLC45A1	1440	TRUE
cg20939319	35.4984	44.8526	0.000412301	0.0682985	8	TEX15	1168	FALSE
cg22794078	5.97791	7.61787	0.000413252	0.0682985	15	C15orf44	605	TRUE
cg04368877	84.6053	89.212	0.000446339	0.0694901	16	FBXL19	3	TRUE
cg15789095	39.9111	47.3362	0.000434595	0.0694901	1	SPOCD1	114	TRUE
cg21331821	10.3767	16.4791	0.000444824	0.0694901	19	ZSCAN1	285	TRUE
cg22305782	88.4235	91.2924	0.000439906	0.0694901	16	FBXL19	1	TRUE
cg00303548	4.34265	5.86532	0.000451237	0.0697473	13	HS6ST3	686	TRUE
cg03221914	56.88	62.5859	0.000461321	0.0707965	6	HIST1H2AJ	813	TRUE
cg23807646	62.9901	70.7097	0.00047822	0.0718502	6	SLC26A8	308	FALSE
cg10479672	59.1528	66.5612	0.000493719	0.0736637	2	IL1F8	201	FALSE
cg03752885	33.6744	43.1763	0.000518959	0.0738456	19	DAPK3	90	FALSE
cg04533291	81.5614	86.2714	0.000518998	0.0738456	2	WDR39	1486	TRUE
cg17761453	72.8345	76.6099	0.000507237	0.0738456	1	LOR	638	FALSE
cg19771541	17.4129	30.9603	0.000512447	0.0738456	X	MID2	43	TRUE
cg14792155	89.4319	92.3998	0.000523484	0.0739938	15	PLA2G4E	102	FALSE
cg21692936	9.18339	12.0528	0.000529072	0.0742949	11	SLC3A2	476	TRUE
cg18780284	44.4874	52.7444	0.000542058	0.0752991	1	SPRR1B	643	FALSE
cg13688966	30.076	35.9655	0.000556713	0.0756574	3	TM4SF4	57	FALSE
cg21505886	71.8151	79.4551	0.000562827	0.0756574	4	TMEM129	1344	FALSE
cg23326197	63.1457	68.9968	0.000563425	0.0756574	7	CYP3A4	562	FALSE
cg24365867	63.8923	69.4539	0.000555128	0.0756574	11	MRVI1	60	FALSE
cg04958703	10.608	13.4367	0.000567293	0.0757037	17	SLC25A11	1404	FALSE
cg20269537	53.8287	61.082	0.000578282	0.0759037	22	ATXN10	613	FALSE
cg00520135	65.3071	73.8119	0.000617907	0.0765249	15	TPM1	992	TRUE
cg04431133	33.8996	43.2517	0.000616232	0.0765249	14	RPL36AL	1249	TRUE
cg04498679	42.3935	50.2953	0.000612181	0.0765249	6	C2	104	FALSE
cg08300860	68.7305	75.4058	0.00061975	0.0765249	10	LDB3	171	FALSE
cg21152671	45.4659	52.0006	0.00061368	0.0765249	9	TRAF1	1413	TRUE
cg24362726	18.3982	22.4276	0.000630095	0.0773576	4	LOC132321	1288	FALSE
cg05898524	18.8768	23.0465	0.000685545	0.0775207	1	LMNA	1222	FALSE
cg07549715	40.4681	47.9753	0.000660417	0.0775207	20	GNRH2	64	FALSE
cg10210238	66.7497	78.1183	0.000663091	0.0775207	9	CDKN2B	NA	TRUE
cg10585962	60.2838	66.2239	0.000672989	0.0775207	11	MOGAT2	736	FALSE
cg14736911	49.4081	55.8218	0.000677542	0.0775207	4	MYOZ2	797	FALSE
cg25425078	6.64862	10.6683	0.000681857	0.0775207	12	CCND2	1161	TRUE
cg17505463	85.337	88.9228	0.000693852	0.0776428	22	GGT2	724	FALSE
cg21084260	48.3184	53.7234	0.000693489	0.0776428	3	APOD	879	FALSE
cg05982504	85.8404	90.4267	0.000718379	0.0787482	16	IGFALS	1253	TRUE
cg07924575	53.9557	60.139	0.000717856	0.0787482	22	HPS4	1411	FALSE
cg11368946	14.4041	19.4171	0.000718452	0.0787482	22	GCAT	436	TRUE
cg13882988	68.4606	74.3086	0.000719483	0.0787482	10	MBL2	115	FALSE
cg06330621	56.4439	65.9509	0.000738374	0.0789006	16	ZCCHC14	4	TRUE
cg13412063	3.62419	4.83306	0.000741275	0.0789006	2	SOS1	286	TRUE
cg14724265	73.7875	78.111	0.000741817	0.0789006	4	PPEF2	20	FALSE
cg03343942	52.264	62.1846	0.000758608	0.079617	12	SLC39A5	482	FALSE
cg09816471	53.0502	64.4031	0.00076613	0.079617	16	SNN	457	TRUE
cg17939444	53.9747	59.5282	0.000760986	0.079617	8	C8orf4	546	FALSE
cg18220560	19.9686	24.465	0.000779177	0.079617	2	SMC6L1	1364	FALSE
cg21846488	50.1892	58.2544	0.000779172	0.079617	1	LCE4A	709	TRUE
cg23240961	4.34709	6.29213	0.000775707	0.079617	12	LOC56901	135	TRUE
cg24579667	59.9565	65.7656	0.000761817	0.079617	2	GPD2	555	FALSE
cg27363486	78.016	82.906	0.000768663	0.079617	1	TRIM17	709	TRUE
cg04848452	15.4145	27.7352	0.000785769	0.0796332	3	EIF1B	372	TRUE
cg22780475	73.2132	77.9942	0.000825408	0.0824832	19	CBLC	378	TRUE
cg14290291	63.7345	72.547	0.000831127	0.0826702	2	FLJ14346	977	FALSE
cg25307902	14.8505	19.6091	0.000836417	0.082813	20	SNAP25	267	TRUE
cg10573763	2.774	3.78519	0.000855206	0.0835186	19	COPE	105	TRUE
cg06646021	70.5603	77.3136	0.000869552	0.0841546	1	RAB4A	359	TRUE
cg03099771	73.4308	78.6389	0.000876212	0.0844091	6	PRSS16	143	FALSE
cg09106999	17.4021	22.1679	0.000880039	0.0844091	12	CDK2	494	FALSE
cg23065097	37.2335	48.2444	0.000902861	0.0862132	2	FKBP1B	801	TRUE
cg19728382	78.9652	85.1745	0.000907704	0.0862921	5	STC2	770	TRUE
cg17398613	83.7811	87.7582	0.000915846	0.0863024	21	SLC37A1	111	TRUE
cg26711820	55.1663	63.2786	0.000958863	0.0881849	12	MYF6	243	TRUE
cg01837574	37.4348	44.2504	0.00097571	0.0888268	17	TRAPPC1	1345	TRUE
cg24825722	62.0327	68.7787	0.000974267	0.0888268	17	ACADVL	1305	FALSE
cg24813163	15.7574	30.012	0.000990193	0.089765	X	FLJ30058	85	TRUE
cg25636075	80.0364	84.9859	0.00100966	0.090764	3	TMEM41A	959	TRUE
cg00779924	42.215	61.6335	0.00102728	0.0914528	10	FLJ45983	806	TRUE
cg02238504	78.7302	82.8838	0.00102577	0.0914528	16	ZNF423	457	FALSE
cg24710073	36.6457	42.843	0.00104903	0.0920598	6	TBP	880	FALSE
cg25766774	39.9938	47.0669	0.00105057	0.0920598	3	ZDHHC3	1295	FALSE
cg19368582	58.3407	63.1	0.00106029	0.0921262	10	MMRN2	726	FALSE
cg01344171	32.5324	38.756	0.00107403	0.0925165	6	C6orf206	163	TRUE
cg11649654	5.59002	6.74596	0.0010834	0.092601	5	ERCC8	61	TRUE
cg16833230	4.43271	5.78559	0.00109183	0.092601	1	DNTTIP2	405	TRUE
cg21129531	85.2272	88.7049	0.00109985	0.092601	7	LRRC4	299	TRUE
cg07109801	19.842	27.1584	0.00110867	0.0926841	3	C3orf60	247	TRUE
cg21588305	84.006	87.2634	0.00111445	0.0928058	20	NNAT	NA	TRUE
cg10837843	8.04641	10.3909	0.00112487	0.0933121	5	DUSP1	1041	TRUE
cg02854090	78.1826	84.6278	0.00116841	0.0940436	6	HIST1H2AA	105	TRUE
cg06848073	44.301	51.308	0.00115647	0.0940436	1	FBXO44	892	FALSE
cg10045881	62.5097	74.0462	0.00116397	0.0940436	1	CHI3L2	10	FALSE
cg16404106	62.0085	70.2984	0.00116728	0.0940436	11	FLJ23514	155	TRUE
cg01015871	47.4553	54.525	0.00121363	0.0944027	16	MT4	147	FALSE
cg07441143	52.0338	59.1318	0.0012081	0.0944027	8	SLURP1	172	FALSE
cg08403419	53.3436	61.2247	0.00123938	0.0944027	1	RLN3R2	263	FALSE
cg09542291	64.3732	71.6827	0.00123661	0.0944027	1	SMCP	194	FALSE
cg15002204	31.0646	37.6227	0.00118093	0.0944027	6	C6orf139	1377	FALSE
cg16858125	21.2197	26.6775	0.00120604	0.0944027	1	ELOVL1	1058	TRUE
cg19511844	14.9026	19.2353	0.00124417	0.0944027	17	ORMDL3	265	TRUE
cg19884658	46.4352	56.9761	0.00124075	0.0944027	1	KLHL21	1339	TRUE
cg23984130	73.3297	77.7191	0.00125635	0.0944027	2		9	FALSE
cg26670626	3.01368	3.82513	0.00121482	0.0944027	7	ZKSCAN1	25	TRUE
cg07685869	27.4692	35.1603	0.00127251	0.094772	16	KIFC3	298	TRUE
cg19196684	84.4849	89.597	0.0012748	0.094772	1	SLC1A7	212	FALSE
cg02169430	14.7179	18.234	0.00127947	0.0947911	15	CHD2	232	TRUE
cg05731779	70.5676	75.8001	0.00128728	0.0950051	5	MGC13034	387	FALSE
cg03805684	33.0793	39.9593	0.00132882	0.0964519	11	C11orf10	1134	FALSE
cg09533063	44.1741	51.2073	0.00132865	0.0964519	6	ALDH8A1	345	FALSE
cg25283823	8.9794	12.7953	0.00131701	0.0964519	1	HIST2H2BE	136	TRUE
cg26170660	53.6403	63.9236	0.00132841	0.0964519	6	GPX5	188	FALSE
cg02254407	74.8996	79.3946	0.00135984	0.0979962	11	PLEKHB1	64	TRUE
cg16826286	51.6378	58.0407	0.00136834	0.0979962	17	LYZL6	220	FALSE
cg18508525	76.0856	79.8246	0.00138655	0.0989703	7	CD36	1461	FALSE
cg17348429	85.8859	89.2486	0.00139525	0.0992618	17	ENPP7	199	TRUE
cg26304237	39.5325	52.9481	0.00140287	0.0994633	1	DNAJC6	46	TRUE

## Sheet: Table S3B
Fetal Gender-Dependent Preeclampsia-Associated Changes in Placental DNA Methylation: CpG sites at which samples from preeclampsia samples are more highly methylated (<10%) than those from normal controls are shown.
Row.names	% methylation preeclampsia female fetus	% methylation normal female fetus	pf.nf.pval	pf.nf.adjp	Chr	Symbol	Distance_to_TSS	CPG_ISLAND
cg01910481	73.8835	63.4556	7.08e-05	0.0501801	20	PLUNC	266	FALSE
cg02237186	6.44934	4.8559	8.5e-05	0.0501801	2	RRM2	310	TRUE
cg05292376	57.6331	48.8086	6.52e-06	0.0501801	17	AATK	63	FALSE
cg07078114	23.5424	18.5796	4.11e-05	0.0501801	9	FAM69B	828	TRUE
cg08596000	9.18558	6.79172	6.87e-05	0.0501801	11	PDGFD	315	TRUE
cg11027570	8.58235	6.19223	1.72e-05	0.0501801	3	RBP1	59	TRUE
cg11682508	41.5718	32.9436	5.6e-05	0.0501801	20	FLJ30313	668	TRUE
cg12836863	25.5946	18.3628	8.13e-05	0.0501801	13	BRCA2	594	TRUE
cg19560971	36.0589	29.8831	2.61e-05	0.0501801	11	MFRP	868	FALSE
cg22585988	50.2731	43.5949	5.62e-05	0.0501801	1	PVRL4	15	FALSE
cg23717696	76.8636	56.6509	2.85e-05	0.0501801	X	ITGB1BP2	432	FALSE
cg03588357	10.7783	7.13	9.91e-05	0.0516982	14	GPR68	51	TRUE
cg09676390	37.6236	32.6722	0.00010578	0.0519901	21	ADARB1	1170	TRUE
cg04330449	11.3408	6.50019	0.000164675	0.0520621	5	NEUROG1	NA	TRUE
cg06496654	62.528	53.7416	0.000135893	0.0520621	12	TAS2R7	288	FALSE
cg07864297	39.8282	26.1269	0.000134885	0.0520621	14	ESRRB	157	FALSE
cg11154879	45.2186	38.9575	0.000139422	0.0520621	20	C20orf151	814	TRUE
cg15322932	11.1018	8.66501	0.000164978	0.0520621	11	ALDH3B1	108	FALSE
cg17229388	65.8864	54.7747	0.000141325	0.0520621	13	MGC35169	128	TRUE
cg19109050	42.6126	35.0922	0.000176316	0.0520621	1	OBSCN	237	FALSE
cg19118077	46.7065	37.7984	0.000149856	0.0520621	10	AKR1C3	610	FALSE
cg19384697	37.1073	30.3546	0.000159223	0.0520621	7	UPK3B	177	FALSE
cg19863740	40.3753	33.5799	0.000179912	0.0520621	22	PARVG	12	FALSE
cg26672426	25.9527	19.0742	0.000161874	0.0520621	9	PTGES	762	TRUE
cg26894575	15.1714	9.58238	0.000169084	0.0520621	1	S100A4	228	FALSE
cg00141550	65.2821	55.7994	0.000213139	0.052362	X	CCNB3	147	FALSE
cg09528351	53.7065	39.6678	0.000194673	0.052362	17	PIK3R5	432	FALSE
cg23865698	25.0514	17.1532	0.000215525	0.052362	16	WFDC1	593	FALSE
cg23173455	45.5572	40.0659	0.000236657	0.0541705	22	GGTL4	96	FALSE
cg13530039	30.8682	25.4413	0.000250077	0.056614	11	CHRM1	545	FALSE
cg12663253	88.2689	84.1248	0.000262405	0.0581633	5	PIK3R1	70	FALSE
cg06782849	5.77999	4.73918	0.000275809	0.0596694	3	NPHP3	417	TRUE
cg10115873	78.0432	73.0472	0.000281365	0.0598783	22	DNAJB7	277	FALSE
cg19921389	88.4912	85.5531	0.000296596	0.0618849	3	GP9	519	FALSE
cg27360098	32.3612	22.4714	0.000294951	0.0618849	7	ELN	38	TRUE
cg11618577	48.5807	43.7152	0.000307376	0.0623146	2	KRTCAP3	280	TRUE
cg21644628	79.0451	74.0311	0.000304726	0.0623146	16	FLJ20718	463	FALSE
cg04595021	87.4187	82.0789	0.000352538	0.0642065	21	C21orf86	323	FALSE
cg11505565	84.0028	79.6606	0.00034201	0.0642065	17	RPS6KB1	1245	FALSE
cg16179125	7.20822	5.72864	0.000320029	0.0642065	20	CTSZ	NA	TRUE
cg21284636	18.0957	12.1224	0.000355377	0.0642065	X	PIN4	517	TRUE
cg24576735	5.26334	4.07314	0.000326639	0.0642065	10	MARVELD1	278	TRUE
cg27011042	8.80884	7.38926	0.000341494	0.0642065	15	MFGE8	371	TRUE
cg26771272	27.4105	19.1833	0.000368329	0.0648677	17	SMCR7	686	TRUE
cg17872476	71.5573	63.8636	0.000375733	0.0656331	10	VTI1A	1362	FALSE
cg24641737	28.3305	22.8735	0.000384876	0.0666764	1	DENND2D	10	FALSE
cg06626655	17.7744	10.6302	0.000400272	0.067772	1	RSPO1	421	TRUE
cg12334759	49.3156	41.1617	0.000412764	0.0682985	19	C19orf19	171	FALSE
cg06131936	22.8264	18.5309	0.000420211	0.0689184	11	OSBPL5	731	FALSE
cg04149472	71.6843	66.2653	0.000426693	0.0694512	8	NAT1	1471	FALSE
cg10506318	66.0317	60.0194	0.00044092	0.0694901	5	mimitin	1461	FALSE
cg16616769	68.7582	60.8707	0.000437699	0.0694901	16	MGC35048	636	FALSE
cg13501117	5.38748	4.26862	0.000472163	0.0717596	1	WDR8	60	TRUE
cg19514469	41.2887	34.7106	0.000474277	0.0717596	16	ELMO3	20	TRUE
cg07067241	11.7827	9.12146	0.000518659	0.0738456	3	TRPC1	555	TRUE
cg08474603	65.4885	55.9351	0.00050848	0.0738456	1	CRP	52	FALSE
cg15444978	4.33718	3.51634	0.000498722	0.0738456	14	MARK3	401	TRUE
cg15387123	19.4369	13.4976	0.000543233	0.0752991	9	CLIC3	34	TRUE
cg01560871	61.6878	50.5589	0.000555268	0.0756574	10	C10orf27	267	FALSE
cg07017706	57.5668	45.9017	0.00057939	0.0759037	12	K6IRS3	988	FALSE
cg10134939	38.0279	31.7144	0.000576389	0.0759037	2	FLJ13391	7	FALSE
cg02706881	46.4049	37.4115	0.000600887	0.0765249	21	C21orf123	790	FALSE
cg03950009	7.97532	6.42585	0.000601991	0.0765249	9	STX17	149	TRUE
cg07926025	75.1546	70.3663	0.000607822	0.0765249	9	CER1	149	FALSE
cg18282543	10.3317	6.92228	0.000615825	0.0765249	16	BAIAP3	19	TRUE
cg23680518	44.6083	34.845	0.000608614	0.0765249	19	SBSN	979	FALSE
cg07732644	71.7077	66.005	0.000648259	0.0775207	17	ASPA	899	FALSE
cg10986043	39.7917	35.8724	0.000638494	0.0775207	17	TCAP	1104	FALSE
cg16542081	58.0628	53.4568	0.000669952	0.0775207	20	GATA5	NA	TRUE
cg16698623	71.2232	60.7223	0.000638685	0.0775207	10	MGMT	NA	TRUE
cg19407886	40.4301	35.5484	0.000683904	0.0775207	X	SLC38A5	278	FALSE
cg20103201	11.5124	9.2149	0.000654187	0.0775207	1	PANK4	14	TRUE
cg21484834	66.8509	58.2072	0.00066149	0.0775207	20	PTK6	128	TRUE
cg26624118	5.96913	4.83192	0.000677413	0.0775207	11	SLC43A1	291	TRUE
cg27388462	56.1644	48.6209	0.000654433	0.0775207	6	POU5F1	320	FALSE
cg24735489	35.3184	28.1289	0.000722057	0.0787482	6	CDSN	129	FALSE
cg00093177	82.5776	79.5634	0.000727986	0.0789006	17	FLJ43826	664	FALSE
cg19881895	80.7367	76.1645	0.000741192	0.0789006	11	SLC43A3	487	FALSE
cg20778669	75.6312	65.8063	0.000781904	0.079617	10	MGMT	NA	TRUE
cg24353833	7.29541	5.73432	0.000801681	0.0808644	6	NRM	157	TRUE
cg11467738	7.35439	5.98411	0.0008242	0.0824832	7	ARPC1B	404	TRUE
cg05960806	8.01278	6.50778	0.000840499	0.0828354	11	CLNS1A	37	TRUE
cg07248407	4.70351	3.74218	0.000849598	0.0833498	19	DNM2	421	TRUE
cg27315279	3.26928	2.63144	0.00086465	0.0840588	10	GRK5	354	TRUE
cg09864990	53.9795	48.0418	0.000915431	0.0863024	20	GATA5	NA	TRUE
cg03172991	50.3874	45.4874	0.00092555	0.0867121	19	NFIX	856	TRUE
cg25734864	35.6922	29.7807	0.000928265	0.0867121	13	PROZ	18	FALSE
cg27606341	30.4723	23.9873	0.00094005	0.0874327	5	FYB	35	FALSE
cg13003163	76.3751	69.6379	0.00096045	0.0881849	12	ANP32D	33	TRUE
cg13435792	81.203	77.0362	0.000955953	0.0881849	12	C12orf46	979	FALSE
cg00988256	83.6744	79.104	0.000998595	0.0901463	19	TSPAN16	651	FALSE
cg14886269	41.4321	30.1774	0.00103009	0.0914528	1	TNFRSF18	162	TRUE
cg02475653	69.5844	63.0633	0.00103991	0.0919448	16	KIAA0703	372	FALSE
cg18003795	80.0253	70.4654	0.00105407	0.0920598	22	CECR1	316	FALSE
cg07671976	23.5937	15.8403	0.00106341	0.0921262	1	TNFRSF18	126	TRUE
cg05275605	59.4388	46.8824	0.00107653	0.0925165	21	C21orf123	102	TRUE
cg00024812	7.09607	5.84131	0.00110298	0.092601	2	CPSF3	380	TRUE
cg08082692	79.4347	71.207	0.00110337	0.092601	10	GALNAC4S-6ST	748	TRUE
cg15096140	31.885	27.2294	0.00110016	0.092601	2	MYO1B	399	TRUE
cg17717588	73.2178	67.2253	0.00113632	0.093899	2	GTDC1	679	FALSE
cg11331769	79.6532	75.6247	0.00116871	0.0940436	X	TAZ	590	FALSE
cg20851245	87.2573	84.6452	0.00115671	0.0940436	2	RNF25	1431	FALSE
cg24408313	24.8637	19.6416	0.00115084	0.0940436	18	BCL2	NA	TRUE
cg04553232	15.2916	11.6244	0.00122049	0.0944027	X	KAL1	349	TRUE
cg09326702	42.8946	36.1974	0.00122095	0.0944027	11	SLC22A11	350	FALSE
cg11249173	29.4726	24.4368	0.00125155	0.0944027	6	HERV-FRD	250	FALSE
cg14358743	65.035	53.501	0.00124585	0.0944027	13	GAS6	1223	TRUE
cg14916288	20.2221	14.1414	0.00125665	0.0944027	17	CCL23	131	FALSE
cg17774418	75.7501	70.3583	0.00123041	0.0944027	6	FLJ33708	64	FALSE
cg18084554	27.4719	21.1757	0.00122301	0.0944027	19	ARID3A	283	FALSE
cg18675600	27.3346	22.3671	0.00120328	0.0944027	8	PTP4A3	234	TRUE
cg25283297	53.677	48.5643	0.00124218	0.0944027	20	GNAS	NA	TRUE
cg02276665	25.0205	21.2727	0.00126336	0.0945761	5	CTNNA1	665	TRUE
cg00619207	35.2238	29.631	0.0012912	0.0950051	1	DENND2D	87	FALSE
cg13236107	77.6206	73.6752	0.00133372	0.0964811	20	C20orf152	478	FALSE
cg18885299	44.3707	38.7166	0.00136476	0.0979962	19	MBD3L1	458	FALSE
cg21459921	10.3459	8.30741	0.00140735	0.0994633	20	ADRM1	240	TRUE

## Sheet: Table S4A
DNA Methylation Changes in Early Onset Preeclampsia (EOPET) Versus Normal Controls. % methylation levels for all significant differentially methylated CpG sites in EOPET (PE <34 weeks, n=9) and normal controls (norm, n=24). Adjusted p values are shown with FDR controlled at 10%.
Row.names	% methylation PE<34 weeks	% Methylation Normal	Combined p value	Combined adjusted p value	Chr	Symbol
cg14696348	10.7613	33.9105	1.2e-11	3.32e-07	16	MC1R
cg10994126	46.3989	64.7477	5.59e-09	7.71e-05	1	PAPPA2
cg15271616	54.6273	68.4748	1.93e-08	0.000133122	9	RUSC2
cg09450238	24.2462	38.9615	1.38e-07	0.00054516	14	BTBD6
cg00503840	46.1574	59.9492	3.54e-07	0.000976753	7	DLX5
cg26304237	34.7548	50.3497	5.08e-07	0.00107717	1	DNAJC6
cg00410921	25.7475	37.196	9.28e-07	0.00159915	15	CKMT1B
cg27360098	34.8205	23.2094	1.24e-06	0.00190407	7	ELN
cg02089348	47.7562	57.795	2.4e-06	0.00247037	4	TMEM129
cg26954174	41.1409	51.15	2.89e-06	0.00260417	16	CARD15
cg02110963	42.7594	52.9014	4.34e-06	0.00351006	6	MGC40222
cg03752885	31.5485	42.0667	4.27e-06	0.00351006	19	DAPK3
cg15503752	39.3899	51.6716	4.57e-06	0.00351006	17	ST6GALNAC1
cg18279742	39.5249	54.2361	5.57e-06	0.00394148	16	RPS2
cg18328334	28.683	39.2053	6.66e-06	0.00447712	2	TNS1
cg19385139	40.3294	50.7963	7.15e-06	0.00458781	13	COL4A2
cg04502814	29.0641	42.6703	7.73e-06	0.00475035	5	SEPP1
cg00520135	62.0476	72.0745	1.57e-05	0.00720818	15	TPM1
cg11283860	50.7252	61.6878	3.46e-05	0.0117792	1	SLC45A1
cg07824742	69.2354	57.0602	3.77e-05	0.0118155	9	DBH
cg10045881	60.8407	74.1393	3.57e-05	0.0118155	1	CHI3L2
cg10590292	56.3351	71.4349	4.25e-05	0.0128843	12	BIN2
cg23917399	9.19079	21.4172	4.56e-05	0.0132485	5	TNFAIP8
cg04765277	52.6633	67.6723	6.26e-05	0.0161389	10	FLJ45983
cg12840719	35.8938	46.9048	6.33e-05	0.0161559	9	CDKN2A
cg09099744	48.1104	62.8084	6.95e-05	0.0166704	9	CDKN2A
cg00779924	40.1571	58.8885	7.16e-05	0.0166758	10	FLJ45983
cg19884658	43.6409	55.372	7.9e-05	0.0174192	1	KLHL21
cg05822532	58.4055	48.3982	8.42e-05	0.0176233	7	ELN
cg05345286	10.0125	22.5069	0.000136984	0.0228954	6	MDFI
cg10895543	39.961	53.5939	0.000141485	0.022968	9	CDKN2A
cg09082287	54.4524	66.1511	0.000184097	0.0256415	1	DNAJC6
cg07658590	25.3775	36.7416	0.000224489	0.0287952	21	SLC19A1
cg24516901	37.5792	52.3839	0.00023101	0.0292238	2	FLJ22746
cg07752420	42.9677	56.6425	0.000245002	0.0305732	9	CDKN2A
cg22436411	34.9352	49.8098	0.000453805	0.0414405	1	FCGR2B
cg20908204	30.7863	43.2407	0.000463296	0.0419147	19	DMPK
cg00002426	31.7084	46.2064	0.000556692	0.046664	3	SLMAP
cg24244000	49.6437	38.8355	0.000593725	0.0475981	15	GABRG3
cg07017706	58.1003	47.6933	0.000676565	0.0509926	12	K6IRS3
cg19560210	58.2721	47.9593	0.000818666	0.0546115	1	PGBD5
cg09120035	52.0645	40.9576	0.00109461	0.0644569	8	CYP11B1
cg02803836	69.59	58.4984	0.00185293	0.0878008	10	MGMT
cg15156078	40.3726	28.9227	0.00194574	0.0900903	15	RASGRF1
cg05920090	12.8371	34.4698	0.00196715	0.09051	6	HSPA1A
cg13926569	56.7067	70.0586	0.00209554	0.094539	10	PAPSS2
cg15648315	47.0372	35.7712	0.00209797	0.094539	13	FLJ26443
cg05248781	57.8407	68.8323	0.0021989	0.097055	1	LCE5A
cg04576021	66.4272	56.119	0.00236864	0.0997003	6	HLA-DOB

## Sheet: Table S4B
DNA Methylation Changes in Early Onset Preeclampsia (EOPET) Cases Involving Male Fetuses Versus Normal Male Controls. % methylation levels for all significant differentially methylated CpG sites in EOPET (PE <34 weeks, n=3) and normal controls (norm, n=11). Adjusted p values are shown with FDR controlled at 10%.								DNA Methylation Changes in Early Onset Preeclampsia (EOPET) Cases Involving Female Fetuses Versus Normal Female Controls. % methylation levels for all significant differentially methylated CpG sites in EOPET (PE <34 weeks, n=6) and normal controls (norm, n=13). Adjusted p values are shown with FDR controlled at 10%.								DNA Methylation Changes in Late Onset Preeclampsia Cases Involving Female Fetuses Versus Normal Female Controls. % methylation levels for all significant differentially methylated CpG sites in Preeclampsia (PE >34 weeks, n=4) and normal controls (norm, n=13). Adjusted p values are shown with FDR controlled at 10%.
Row.names	% methylation PE<34 weeks	% Methylation Normal	Combined p value	Combined adjusted p value	Chr	Symbol		Row.names	% methylation PE<34 weeks	% Methylation Normal	Combined p value	Combined adjusted p value	Chr	Symbol		Row.names	% methylation PE<34 weeks	% Methylation Normal	Combined p value	Combined adjusted p value	Chr	Symbol
cg05668853	23.6329	34.9976	5.22303e-06	0.0288081	17	RAB34		cg14696348	9.55427	33.0128	1.73299e-09	4.77925e-05	16	MC1R		cg00441136	0.475603	0.366686	4.81572e-05	0.0649419	20	KIF3B
cg07369274	36.1907	25.2473	4.91508e-06	0.0288081	3	DNASE1L3		cg10994126	44.7026	65.6934	5.31534e-08	0.000732932	1	PAPPA2		cg01140782	0.120922	0.293305	0.000192404	0.0791638	X	FAM58A
cg15821095	49.2537	39.2374	1.41166e-06	0.0288081	3	RBM15B		cg12955127	54.8389	65.0403	6.57559e-07	0.00453354	1	ATP5F1		cg02335804	0.575238	0.701423	6.1719e-05	0.0680834	17	TCF2
cg21561173	24.654	6.49304	4.49471e-06	0.0288081	21	C21orf81		cg10045881	54.8845	72.957	1.65299e-06	0.00911722	1	CHI3L2		cg02706881	0.512441	0.372218	1.71766e-05	0.0649419	21	C21orf123
cg22497867	62.5055	42.3723	2.53946e-06	0.0288081	X	MAGEA4		cg11283860	46.9397	61.5841	2.52681e-06	0.011614	1	SLC45A1		cg03883348	0.21281	0.0893952	2.63686e-06	0.0475208	19	KLC3
cg11054936	37.4491	26.3237	8.61782e-06	0.0314944	13	GJB2		cg15271616	54.5469	68.2216	4.80137e-06	0.0134094	9	RUSC2		cg04622802	0.344137	0.174055	0.000195197	0.0791638	11	LOC387758
cg13850625	14.701	3.78029	8.45614e-06	0.0314944	4	FLJ11155		cg20289911	39.8842	51.7287	5.7979e-06	0.0134094	20	C20orf55		cg05275605	0.649506	0.467387	0.00012507	0.0749912	21	C21orf123
cg11487967	59.9687	48.8207	1.56218e-05	0.0391653	2	FLJ41327		cg23717696	80.6819	55.7677	4.02049e-06	0.0134094	X	ITGB1BP2		cg05358404	0.323828	0.462814	0.000189553	0.0791638	20	RTEL1
cg19514469	46.2014	35.1044	1.52828e-05	0.0391653	16	ELMO3		cg02110963	41.0323	53.285	9.19191e-06	0.0168996	6	MGC40222		cg06255227	0.479938	0.339438	2.20681e-05	0.0649419	20	NPBWR2
cg20695562	16.7373	6.25361	1.99074e-05	0.0457504	1	USP33		cg03752885	30.0948	42.1317	2.26726e-05	0.0288926	19	DAPK3		cg07156669	0.495116	0.659559	2.96323e-05	0.0649419	17	CPD
cg02537838	39.7082	29.5142	3.10542e-05	0.0509584	20	C20orf151		cg00503840	45.0785	58.9174	2.54422e-05	0.0305064	7	DLX5		cg07671976	0.30652	0.163371	1.29391e-05	0.0649419	1	TNFRSF18
cg04997967	38.4211	19.1882	3.30959e-05	0.0509584	10	KCNIP2		cg00410921	24.79	36.0438	3.37443e-05	0.0332358	15	CKMT1B		cg07864297	0.433857	0.25893	0.000228027	0.0860945	14	ESRRB
cg11148307	49.0605	35.5607	3.35656e-05	0.0509584	10	C10orf92		cg09450238	25.3527	39.5064	3.3711e-05	0.0332358	14	BTBD6		cg13283751	0.350278	0.464565	0.000358843	0.0942853	6	GPX5
cg14696348	13.1753	34.9714	3.20781e-05	0.0509584	16	MC1R		cg11206634	63.6246	75.5871	3.25367e-05	0.0332358	2	SFT2D3		cg14358743	0.703572	0.526521	3.32103e-05	0.0649419	13	GAS6
cg20427865	30.8034	44.6738	2.67255e-05	0.0509584	16	CX3CL1		cg18279742	40.1198	56.4348	3.03924e-05	0.0332358	16	RPS2		cg14652095	0.643826	0.754081	0.000252258	0.0860945	6	HIST1H1A
cg00619207	41.7507	31.0241	4.97539e-05	0.0630463	1	DENND2D		cg27360098	35.033	22.5613	3.25986e-05	0.0332358	7	ELN		cg14886269	0.475347	0.3029	9.53413e-06	0.0649419	1	TNFRSF18
cg12391048	41.2796	30.4086	5.57716e-05	0.0647206	16	PRSS27		cg26304237	36.5487	52.1886	4.70971e-05	0.0405889	1	DNAJC6		cg15494458	0.306381	0.432537	0.000213719	0.0818603	20	BPI
cg25123470	32.9364	16.2038	5.63237e-05	0.0647206	10	KCNIP2		cg01910481	72.7386	61.671	6.90471e-05	0.0540909	20	PLUNC		cg17638468	0.386395	0.489487	3.36823e-05	0.0649419	3	CD200R1
cg13507429	40.2686	28.459	5.99307e-05	0.0661107	1	KLHDC7A		cg03890877	16.7036	26.8851	7.47612e-05	0.0540909	3	PTK9L		cg18279742	0.385505	0.564348	8.7572e-05	0.0749912	16	RPS2
cg05659947	53.0892	63.9553	7.48165e-05	0.0699444	1	C4BPB		cg18328334	27.5477	38.6292	8.04165e-05	0.0540909	2	TNS1		cg21475402	0.339187	0.212443	3.43834e-05	0.0649419	1	BCAN
cg14324675	63.3954	47.1571	0.000108416	0.0828295	6	LST1		cg14290291	61.4398	72.0875	9.16012e-05	0.0585786	2	FLJ14346		cg23680518	0.464253	0.345624	0.000337142	0.091154	19	SBSN
cg27285599	42.1105	31.8885	0.000105076	0.0828295	17	FLJ13841		cg26954174	41.1778	51.3734	0.000121997	0.0659693	16	CARD15		cg23937047	0.642447	0.522371	0.000362795	0.0943883	X	PAGE1
cg18084554	29.4116	19.2615	0.000123905	0.0899224	19	ARID3A		cg13283751	35.995	46.4565	0.000159072	0.0783374	6	GPX5		cg25839227	0.457223	0.597342	0.000308019	0.0881838	17	ABI3
cg15271616	54.7879	68.7741	0.000136307	0.090283	9	RUSC2		cg04490714	18.327	4.98119	0.000223654	0.0907048	16	SLC6A2		cg26170660	0.518388	0.622623	0.000283912	0.0871457	6	GPX5
cg24857721	57.9067	69.6053	0.000128542	0.090283	1	RHD										cg26771272	0.336256	0.191437	3.44629e-06	0.0475208	17	SMCR7
cg16293105	24.3967	10.9781	0.000147292	0.0944658	19	SIGLEC6										cg26815414	0.501039	0.349281	0.00015142	0.0749912	13	FLJ26443
cg19863740	42.8444	32.8083	0.000151042	0.0946687	22	PARVG										cg27388462	0.580646	0.478274	6.63055e-05	0.0703298	6	POU5F1
cg09243900	37.8327	27.603	0.000180963	0.098161	1	RAB25
cg09450238	22.0331	38.3176	0.000184251	0.098161	14	BTBD6
cg15044041	67.3658	53.3597	0.00018823	0.098161	3	WDR52
cg15503752	36.7911	52.8748	0.000184717	0.098161	17	ST6GALNAC1
cg22035229	42.8214	31.9518	0.00019467	0.098161	1	MSH4
cg26304237	31.167	48.1765	0.000184656	0.098161	1	DNAJC6

## Sheet: Table S5A
Genes previously identified as containing differentially methylated CpG sites (reference 17) that were confirmed using our statistical/infomratic piepline.
Gene	Chromosome		Row.names	% Methylation Control	% Methylation EOPET	EOPETvControl	EOPETvControl.pval	EOPETvControl.qval	PM12v5	PM15v1v3	PM21v1v2	PM39v2v3	PM43v1v2	PM51v1v2	PM86v1v2	PM97v1v2	PM116v1v2	PM129v1v2	PM67	PL131	PM80	PM36	PM6	PM99	PM49	PL130	PM64	PM138	PL112	PL11v2v3	PL25v1v2	PL26v1v2	PL33v1v2	PL56v1v2	PL64v1v2	PL65v1v2	PL76v1v2	PL96v1v2	PL113v1v2	PL104	PL38	PL59	PL32	PL43	PL58	PM87	PL102	PL21	CHR
AACS	12	56274	cg02766259	59.1903	41.3522	-0.178381	1.48e-05	0.00143765	0.28168	0.352622	0.354861	0.287078	0.337778	0.341858	0.371175	0.530627	0.48162	0.450313	0.426493	0.292437	0.564671	0.342675	0.394734	0.513909	0.365388	0.549154	0.495269	0.595025	0.807397	0.427341	0.58721	0.521205	0.41721	0.674184	0.518738	0.476027	0.634364	0.571681	0.507207	0.360184	0.662954	0.598599	0.697083	0.69889	0.557386	0.767856	0.472373	0.754971	12
AGAP1	2	38465	cg01879273	59.4413	75.8983	0.16457	0.0027365	0.0266904	0.53439	0.562537	0.526651	0.501221	0.668718	0.879203	0.953807	0.946045	0.508743	0.811143	0.753907	0.715662	0.738731	0.836417	0.911442	0.783441	0.905116	0.726688	0.480215	0.707826	0.58463	0.450605	0.554529	0.723977	0.639722	0.367658	0.473474	0.381066	0.464622	0.62756	0.822716	0.387658	0.563153	0.573297	0.71127	0.699791	0.660538	0.736574	0.568938	0.759697	2
ALX4	11	443688	cg25363445	31.2926	48.8295	0.175369	2.62e-07	0.00011445	0.455044	0.472336	0.589055	0.661059	0.409635	0.604527	0.578592	0.544451	0.460988	0.471632	0.62529	0.393866	0.368991	0.413655	0.539796	0.42678	0.621694	0.405944	0.262535	0.474779	0.248851	0.282291	0.309522	0.281754	0.248817	0.359978	0.208317	0.319132	0.33786	0.455938	0.40484	0.227037	0.347496	0.251251	0.489952	0.392143	0.330209	0.361287	0.270204	0.222862	11
APBB1IP	10	356493	cg19797516	42.5377	60.1792	0.176415	0.0001578	0.0053245	0.353092	0.482	0.575235	0.54197	0.393915	0.71793	0.735962	0.61572	0.629457	0.695243	0.815381	0.59974	0.714864	0.500386	0.65747	0.574992	0.596225	0.476361	0.650568	0.605604	0.453102	0.463252	0.582373	0.277424	0.462176	0.495235	0.412358	0.478014	0.516205	0.417945	0.214517	0.230969	0.518022	0.36996	0.691261	0.153645	0.497361	0.651426	0.409413	0.36298	10
APBB1IP	10	302894	cg16492341	45.8247	63.3837	0.17559	0.000877606	0.0138508	0.394522	0.459247	0.55472	0.537912	0.376919	0.738672	0.772799	0.597872	0.660678	0.679577	0.87565	0.659061	0.773534	0.555028	0.668602	0.600827	0.619212	0.546176	0.703529	0.713447	0.586004	0.460889	0.581964	0.25921	0.481888	0.427155	0.362845	0.571742	0.489098	0.438725	0.121649	0.240258	0.552684	0.401664	0.751751	0.245892	0.634378	0.649943	0.532746	0.534271	10
APBB1IP	10	196408	cg10331073	39.577	56.0001	0.164231	0.00126202	0.0171043	0.313109	0.348686	0.488142	0.437242	0.32704	0.707437	0.722378	0.55648	0.625279	0.628493	0.827665	0.55852	0.692868	0.475076	0.614361	0.495351	0.561146	0.445615	0.626315	0.655257	0.422852	0.376204	0.515706	0.24816	0.382398	0.467736	0.317089	0.465644	0.397488	0.35783	0.140956	0.184281	0.53341	0.402295	0.694162	0.181998	0.58417	0.592551	0.44837	0.412706	10
APBB1IP	10	418007	cg23774717	42.5256	58.0967	0.155711	0.00126938	0.0171566	0.333285	0.420848	0.498547	0.449129	0.295952	0.714078	0.725066	0.548132	0.578902	0.664576	0.850842	0.604269	0.699326	0.496023	0.634356	0.566557	0.561217	0.547253	0.659056	0.65426	0.493262	0.442244	0.526856	0.254606	0.3938	0.425129	0.345995	0.488157	0.374448	0.372922	0.152906	0.265909	0.559374	0.451809	0.703815	0.265551	0.562571	0.619606	0.480194	0.456338	10
ARHGEF37	5	13093	cg00615537	40.4583	58.8002	0.183419	0.000353862	0.0083412	0.470803	0.550892	0.492916	0.579666	0.561209	0.740944	0.548204	0.447996	0.44744	0.693297	0.72428	0.623707	0.631054	0.552174	0.591282	0.625368	0.665834	0.493875	0.610731	0.653269	0.510588	0.479217	0.286032	0.375407	0.468602	0.48445	0.108112	0.254515	0.540388	0.538715	0.129858	0.606894	0.487956	0.667445	0.721848	0.188431	0.481577	0.441611	0.272816	0.355978	5
ARHGEF37	5	55974	cg02751123	27.8	45.5491	0.177491	0.000340515	0.00816091	0.32124	0.433279	0.36086	0.44906	0.405619	0.609357	0.41215	0.30593	0.330447	0.587081	0.644375	0.507711	0.542198	0.370032	0.50223	0.485278	0.527243	0.347666	0.514345	0.484748	0.425272	0.327353	0.168704	0.228591	0.297059	0.335572	0.0776571	0.183426	0.389452	0.361184	0.0894247	0.479117	0.360661	0.531146	0.638949	0.082948	0.354421	0.354984	0.162749	0.23068	5
ATP1A4	1	348369	cg19308497	56.0595	34.0815	-0.21978	0.00373418	0.0318624	0.647542	0.319628	0.442101	0.166083	0.209288	0.429513	0.602814	0.508855	0.195629	0.183275	0.256555	0.219114	0.31043	0.239749	0.377193	0.227006	0.247909	0.568257	0.283929	0.655345	0.883769	0.276827	0.678509	0.544506	0.301487	0.468289	0.418479	0.579833	0.252984	0.532139	0.549306	0.287505	0.870177	0.33675	0.406264	0.436763	0.884143	0.95353	0.325937	0.64511	1
BHLHE40	3	374514	cg20971407	56.2864	39.5287	-0.167577	1.06e-08	1.17e-05	0.360572	0.389111	0.385276	0.41218	0.393638	0.341747	0.341256	0.331641	0.438518	0.286276	0.348155	0.493198	0.590842	0.41138	0.383592	0.387683	0.309373	0.365099	0.472918	0.497855	0.612238	0.47587	0.540762	0.648578	0.67829	0.583967	0.587569	0.666023	0.618138	0.588927	0.514266	0.468561	0.570968	0.511941	0.42382	0.487398	0.541776	0.443283	0.600835	0.666721	3
CCDC33	15	75251	cg03728457	75.6688	59.2633	-0.164056	5.28e-08	3.72e-05	0.471024	0.580547	0.511818	0.501322	0.62889	0.627355	0.561144	0.632179	0.529738	0.475035	0.426419	0.637629	0.612759	0.755655	0.609362	0.540934	0.609192	0.604299	0.669031	0.793204	0.830338	0.729998	0.617345	0.741779	0.614981	0.771952	0.727687	0.721278	0.722707	0.803564	0.735392	0.728337	0.822658	0.735185	0.77113	0.754285	0.809692	0.801319	0.71475	0.872872	15
CDC42BPA	1	196343	cg10327440	51.9797	80.3962	0.284165	0.00145571	0.0185755	0.89538	0.905982	0.912786	0.542559	0.881356	0.633174	0.601725	0.898285	0.867074	0.596833	0.898444	0.908278	0.890958	0.875158	0.86944	0.642111	0.55648	0.579272	0.880773	0.583231	0.0747431	0.593117	0.545047	0.524861	0.615504	0.573217	0.897288	0.598557	0.857125	0.573324	0.112543	0.852212	0.866142	0.0923365	0.888296	0.0896018	0.83979	0.450551	0.0848099	0.480207	1
CLIP4	2	409718	cg23255835	14.9489	30.8791	0.159303	0.0048914	0.0372676	0.155993	0.419825	0.0727393	0.531726	0.0906568	0.550886	0.428605	0.0847374	0.397092	0.359952	0.562968	0.216963	0.28033	0.355113	0.620868	0.459283	0.643781	0.13631	0.418249	0.109146	0.065976	0.0836134	0.106858	0.0701925	0.417816	0.0473899	0.109696	0.076781	0.087609	0.0664191	0.0631582	0.353704	0.194626	0.327482	0.0653854	0.3393	0.432113	0.634739	0.261065	0.0694881	2
CLIP4	2	244206	cg13257636	16.3156	31.5824	0.152669	0.00396119	0.0329925	0.161534	0.338444	0.0916387	0.486497	0.131313	0.530984	0.446093	0.0820454	0.384325	0.362913	0.585083	0.230716	0.29572	0.388567	0.578057	0.466261	0.571053	0.17734	0.436938	0.134579	0.0879971	0.088484	0.125559	0.0863194	0.395599	0.0708364	0.148901	0.0741463	0.103618	0.0707866	0.0686897	0.3824	0.256137	0.353565	0.0852911	0.306904	0.42016	0.587328	0.265119	0.0574322	2
CMIP	16	194993	cg10246581	62.1102	46.7808	-0.153294	2.86e-08	2.37e-05	0.505094	0.467189	0.416525	0.418382	0.402569	0.449772	0.356819	0.380139	0.453228	0.418498	0.493661	0.499141	0.470321	0.607893	0.564795	0.435132	0.457352	0.437454	0.468089	0.656908	0.688466	0.684994	0.557139	0.525713	0.52972	0.597959	0.603468	0.576355	0.609658	0.585664	0.561511	0.77439	0.525677	0.603364	0.699388	0.611621	0.647521	0.646012	0.645784	0.697404	16
CSDAP1	16	194556	cg10222027	32.4641	49.0238	0.165597	7.63e-05	0.00354674	0.515373	0.435507	0.423962	0.581857	0.263196	0.595838	0.528477	0.423933	0.240849	0.569279	0.742071	0.408964	0.592172	0.471828	0.60525	0.455223	0.532194	0.418645	0.530508	0.494179	0.233247	0.180204	0.443812	0.196291	0.250846	0.304367	0.291091	0.439286	0.370556	0.288266	0.380027	0.35073	0.215215	0.204774	0.630035	0.199061	0.451295	0.435472	0.410958	0.403469	16
CSGALNACT1	8	276060	cg14854503	64.7638	48.7366	-0.160272	5.47e-09	7.19e-06	0.44587	0.470612	0.4478	0.397912	0.484374	0.549656	0.397403	0.612426	0.426607	0.526962	0.490923	0.382402	0.399591	0.497792	0.437774	0.543443	0.516786	0.503553	0.591492	0.62569	0.606343	0.678458	0.611541	0.756808	0.63483	0.803365	0.587101	0.698801	0.589274	0.633281	0.631895	0.652528	0.71345	0.671888	0.556291	0.584232	0.601572	0.641811	0.590539	0.649578	8
DAXX	6	179562	cg09365002	69.1274	43.1047	-0.260227	0.00475649	0.0366378	0.281	0.54448	0.237289	0.250143	0.49478	0.918773	0.298518	0.423194	0.2266	0.252067	0.56034	0.616452	0.298966	0.27172	0.35623	0.324592	0.611107	0.334724	0.681593	0.615089	0.778906	0.287107	0.932327	0.948665	0.311164	0.649892	0.354267	0.931326	0.363638	0.456658	0.577928	0.66501	0.413308	0.554733	0.387591	0.746905	0.96539	0.424938	0.966247	0.779092	6
DENND2D	1	364670	cg20317872	71.9602	56.6016	-0.153587	6.06e-12	5.72e-08	0.499635	0.558094	0.498663	0.477647	0.519123	0.657942	0.579916	0.666597	0.482603	0.452307	0.549455	0.557468	0.570776	0.627817	0.526678	0.582197	0.590823	0.593518	0.607107	0.69704	0.758158	0.699346	0.759451	0.714899	0.66849	0.779702	0.731073	0.775268	0.690869	0.737147	0.717249	0.727517	0.733503	0.672008	0.687043	0.674928	0.7093	0.723888	0.677851	0.730212	1
DSCR6	21	309857	cg16886987	29.3311	44.7264	0.153952	5.23e-05	0.00287675	0.294964	0.25845	0.451704	0.529149	0.390787	0.504826	0.476284	0.181442	0.438804	0.546201	0.647343	0.33721	0.534433	0.445779	0.560966	0.539634	0.556759	0.378203	0.370761	0.597989	0.361757	0.262592	0.453713	0.279884	0.379285	0.201107	0.140693	0.322589	0.338999	0.412546	0.207121	0.44065	0.224954	0.357655	0.347542	0.222231	0.342956	0.186088	0.244839	0.294565	21
ECE1	1	325083	cg17850498	86.2134	70.7635	-0.154499	1.24e-15	3.05e-10	0.654961	0.619978	0.596311	0.637499	0.66879	0.813843	0.673334	0.751944	0.684944	0.687307	0.743451	0.696324	0.696778	0.777979	0.751846	0.674713	0.674706	0.660281	0.751961	0.845287	0.845169	0.889084	0.852273	0.877332	0.880482	0.86584	0.872903	0.869333	0.864827	0.850862	0.862394	0.85712	0.84841	0.862903	0.845985	0.865499	0.856497	0.849058	0.866384	0.851452	1
EFNA5	5	230845	cg12405754	44.3537	61.4712	0.171175	8.95e-06	0.00108349	0.503681	0.65128	0.697573	0.621503	0.588667	0.752013	0.679234	0.657927	0.416458	0.648887	0.679578	0.412522	0.538252	0.603336	0.722301	0.499686	0.723325	0.589816	0.570207	0.666107	0.359832	0.557052	0.487947	0.432842	0.453	0.446969	0.191335	0.394228	0.525464	0.432182	0.295372	0.561717	0.475125	0.459283	0.669223	0.301886	0.525606	0.385278	0.599281	0.389935	5
EVX2	2	261645	cg14118515	33.0144	49.7578	0.167434	0.000534604	0.0104575	0.337938	0.500198	0.566719	0.555745	0.469813	0.676604	0.46698	0.233173	0.335586	0.653062	0.67625	0.639109	0.24614	0.274298	0.670211	0.603138	0.555001	0.490646	0.555945	0.497439	0.528346	0.247669	0.483833	0.361888	0.227718	0.298325	0.127114	0.287857	0.28386	0.214934	0.367905	0.427328	0.250456	0.23774	0.50173	0.268182	0.431183	0.51511	0.586472	0.192794	2
FHL2	2	254137	cg13754437	75.0271	56.8988	-0.181283	1.79e-12	2.67e-08	0.554487	0.584597	0.562857	0.466264	0.507144	0.640569	0.519343	0.698513	0.555833	0.499945	0.543251	0.541421	0.465938	0.613739	0.572741	0.564627	0.505935	0.596916	0.604423	0.744375	0.803817	0.695997	0.759865	0.766761	0.711212	0.77643	0.741766	0.718311	0.797964	0.815375	0.770433	0.728777	0.799175	0.767987	0.644524	0.755138	0.702774	0.727227	0.69621	0.778157	2
FLNB	3	56373	cg02770406	74.5365	59.3009	-0.152356	8.64e-10	1.96e-06	0.517658	0.567487	0.492155	0.527315	0.615759	0.635061	0.494821	0.640607	0.607769	0.574124	0.555541	0.657203	0.490738	0.649199	0.702863	0.579692	0.599136	0.599874	0.616373	0.705322	0.852142	0.756243	0.747187	0.725498	0.700759	0.815671	0.745636	0.774706	0.804525	0.747238	0.713074	0.766905	0.637382	0.744601	0.6388	0.740794	0.667632	0.703693	0.737415	0.809001	3
GABARAPL3	15	392218	cg22142142	74.1179	43.9934	-0.301245	0.00507782	0.038106	0.466078	0.816868	0.436988	0.450945	0.814491	0.0737201	0.415468	0.796414	0.4702	0.0693318	0.485688	0.0320144	0.816856	0.0373475	0.43792	0.483487	0.423848	0.411623	0.818591	0.845678	0.837989	0.882863	0.469444	0.856448	0.865791	0.845098	0.823973	0.412617	0.848566	0.82206	0.800731	0.867122	0.819779	0.447372	0.444661	0.84275	0.837642	0.0366902	0.829161	0.849526	15
GALNT2	1	416512	cg23677911	77.3936	60.9067	-0.164869	5.67e-10	1.46e-06	0.554413	0.520342	0.481428	0.475693	0.536785	0.70468	0.534543	0.647931	0.563165	0.572399	0.682163	0.626706	0.597438	0.653044	0.697134	0.63907	0.670354	0.563003	0.666694	0.742293	0.834487	0.698843	0.686074	0.741198	0.702963	0.840705	0.814175	0.771241	0.71689	0.773988	0.813225	0.84271	0.816213	0.719724	0.791326	0.79845	0.796128	0.759567	0.662371	0.811921	1
GNA12	7	96645	cg04849508	63.0775	44.9087	-0.181687	0.000556576	0.0106859	0.402682	0.353086	0.361769	0.379033	0.365703	0.491197	0.425706	0.409283	0.487424	0.409444	0.555934	0.464004	0.449981	0.539189	0.54271	0.308726	0.435982	0.452358	0.462757	0.698197	0.673224	0.605345	0.640485	0.466035	0.494644	0.428665	0.562715	0.540563	0.403875	0.577434	0.655398	0.745635	0.52542	0.584195	0.977151	0.685506	0.59155	0.690184	0.634828	0.661613	7
HLF	17	108141	cg05452524	30.7382	53.437	0.226988	5.16e-06	0.000780386	0.302746	0.535463	0.570304	0.60178	0.3057	0.621538	0.476669	0.359821	0.368169	0.585776	0.646284	0.627747	0.634375	0.551682	0.689349	0.524463	0.563021	0.56409	0.61543	0.544194	0.476734	0.168082	0.605289	0.214467	0.235808	0.21383	0.146547	0.229064	0.405924	0.331474	0.43435	0.180184	0.243328	0.311357	0.61391	0.276957	0.522839	0.256673	0.461278	0.13962	17
HOXD3	2	115433	cg05864326	54.6247	69.7826	0.151579	5.11e-06	0.000777025	0.618163	0.651892	0.71553	0.674864	0.610687	0.7439	0.705044	0.586858	0.684428	0.594828	0.870505	0.698518	0.686076	0.70334	0.775031	0.673801	0.743618	0.653512	0.730523	0.737033	0.687682	0.419003	0.678043	0.576323	0.411906	0.425442	0.327547	0.467506	0.688206	0.424363	0.596498	0.49887	0.569934	0.556255	0.727926	0.607449	0.644326	0.553523	0.484595	0.538049	2
HOXD4	2	29373	cg01414185	52.749	68.406	0.15657	7.06e-05	0.00338673	0.630887	0.563107	0.577762	0.816187	0.588004	0.615661	0.687079	0.753156	0.540925	0.865962	0.761161	0.652396	0.830632	0.698701	0.807852	0.748336	0.621543	0.668169	0.622727	0.414392	0.550848	0.536517	0.508454	0.442232	0.373116	0.66619	0.458315	0.336216	0.548789	0.433915	0.427081	0.366275	0.513406	0.632981	0.651261	0.613548	0.617197	0.593934	0.650033	0.616337	2
HTR1D	1	221086	cg11811391	75.6453	59.5089	-0.161364	1.2e-08	1.28e-05	0.574955	0.607105	0.484518	0.522002	0.494888	0.671403	0.466184	0.687679	0.513315	0.574376	0.526601	0.545665	0.551189	0.727448	0.637543	0.634663	0.576386	0.611521	0.680263	0.755122	0.813788	0.625524	0.732559	0.768037	0.673163	0.78587	0.762054	0.723358	0.634614	0.76709	0.758233	0.830837	0.803462	0.746372	0.709076	0.715544	0.784537	0.78983	0.735913	0.870514	1
INHBA	7	209003	cg11079619	59.3889	43.5612	-0.158277	1.57e-10	6.15e-07	0.426337	0.417314	0.364349	0.432854	0.435368	0.455362	0.426263	0.585152	0.381372	0.391299	0.447393	0.355613	0.403232	0.469946	0.399346	0.417285	0.437868	0.467655	0.48125	0.52744	0.683027	0.472694	0.565067	0.649427	0.604868	0.645193	0.615631	0.584412	0.504663	0.632958	0.629395	0.663221	0.615501	0.566112	0.564846	0.550952	0.579859	0.485907	0.532459	0.702735	7
KCNIP1	5	220492	cg11782635	20.3703	40.0524	0.196821	0.000862355	0.0137137	0.411396	0.386398	0.437932	0.51723	0.405434	0.547254	0.528252	0.130905	0.103966	0.404816	0.408924	0.32327	0.429969	0.347196	0.394672	0.553095	0.543986	0.475042	0.340699	0.566331	0.452687	0.21232	0.59313	0.272437	0.433716	0.0392312	0.0942019	0.0393771	0.379846	0.377333	0.181868	0.231012	0.286636	0.0345071	0.174491	0.0855305	0.383917	0.0959634	0.2767	0.332643	5
KRT7	12	392994	cg22193385	64.8807	49.1503	-0.157304	1.38e-08	1.42e-05	0.464718	0.515977	0.355005	0.437541	0.450425	0.485372	0.530953	0.652313	0.478126	0.434239	0.492162	0.379434	0.449994	0.463068	0.485915	0.474161	0.574647	0.528589	0.501376	0.671119	0.75063	0.633357	0.613582	0.652835	0.631165	0.744347	0.77401	0.581826	0.513177	0.639372	0.698664	0.67275	0.641999	0.607408	0.573583	0.624249	0.670105	0.636171	0.601668	0.662564	12
KRTAP2-3	17	7276	cg00345704	68.1723	51.382	-0.167904	4.48e-09	6.11e-06	0.499525	0.426493	0.534914	0.563816	0.614194	0.386222	0.53807	0.605011	0.470545	0.43516	0.429076	0.618232	0.475878	0.526529	0.45063	0.517921	0.449989	0.476838	0.688128	0.556711	0.710014	0.715996	0.713089	0.701519	0.496378	0.68582	0.762094	0.769201	0.643236	0.687616	0.757665	0.676342	0.686527	0.528104	0.682704	0.734151	0.666875	0.64383	0.656081	0.656772	17
LIMCH1	4	77006	cg03822934	85.3878	69.1909	-0.161968	1.83e-11	1.19e-07	0.68404	0.650516	0.533194	0.592459	0.637548	0.682014	0.645332	0.729783	0.681388	0.612657	0.706789	0.653052	0.659327	0.799302	0.852393	0.670036	0.708963	0.648191	0.722427	0.84124	0.909216	0.804951	0.848525	0.846177	0.81048	0.872156	0.876558	0.874887	0.836827	0.859435	0.855129	0.880093	0.833629	0.89131	0.793913	0.831585	0.832164	0.840099	0.810529	0.908037	4
LMNA	1	473952	cg27182012	76.2914	60.4851	-0.158063	1.19e-09	2.46e-06	0.501953	0.550757	0.535443	0.514673	0.541442	0.702838	0.554906	0.711433	0.51714	0.540441	0.626043	0.626981	0.581721	0.514284	0.601244	0.716764	0.654597	0.554931	0.646593	0.817107	0.765154	0.762928	0.747314	0.790937	0.740736	0.759428	0.732191	0.79425	0.774937	0.685033	0.780221	0.759487	0.821941	0.771125	0.784885	0.697656	0.72253	0.708088	0.811185	0.809667	1
MPPED2	11	200465	cg10566121	29.4737	45.9538	0.164801	0.000526394	0.0103682	0.392562	0.445563	0.388025	0.546861	0.483229	0.578148	0.583492	0.409253	0.38848	0.208771	0.724935	0.232273	0.697111	0.331809	0.535665	0.588388	0.407735	0.461933	0.423269	0.419354	0.10094	0.319382	0.423145	0.359134	0.175778	0.211196	0.229107	0.354156	0.278251	0.47983	0.251764	0.159709	0.419707	0.213063	0.591598	0.245294	0.461861	0.375636	0.442088	0.132478	11
NCOR2	12	365173	cg20352351	84.8888	68.2958	-0.165931	2.22e-12	2.75e-08	0.591644	0.654297	0.532956	0.620369	0.605366	0.745094	0.781571	0.814708	0.720031	0.613754	0.560705	0.698541	0.640661	0.718034	0.61282	0.689224	0.743503	0.628304	0.738921	0.827714	0.854232	0.832024	0.871092	0.86299	0.861829	0.877933	0.858925	0.832827	0.757316	0.875678	0.866939	0.861866	0.873499	0.807089	0.834512	0.837421	0.848097	0.856403	0.815079	0.855522	12
NGEF	2	366175	cg20421295	75.7115	60.2358	-0.154757	3.76e-05	0.00239246	0.497325	0.494904	0.472454	0.814379	0.442893	0.773053	0.468245	0.488129	0.436758	0.454367	0.688226	0.735002	0.459582	0.767309	0.772626	0.467968	0.717534	0.698381	0.739537	0.45786	0.756026	0.785941	0.77616	0.731621	0.795928	0.781922	0.459423	0.8332	0.805481	0.794115	0.803928	0.752159	0.779658	0.769868	0.735107	0.751502	0.753902	0.732321	0.707792	0.745669	2
NXPH1	7	123839	cg06335867	30.4293	46.0285	0.155992	4.97e-05	0.00280234	0.356469	0.337728	0.429808	0.373169	0.347652	0.55768	0.385363	0.537372	0.479598	0.624069	0.641863	0.485885	0.594878	0.503269	0.580626	0.194717	0.424683	0.405452	0.437516	0.569243	0.220632	0.191412	0.380461	0.24844	0.184996	0.251056	0.250179	0.275253	0.409801	0.352552	0.316972	0.469241	0.224892	0.233963	0.512607	0.245537	0.373791	0.463794	0.433574	0.212111	7
PAPPA2	1	331621	cg18236464	45.6626	29.508	-0.161546	4.36e-08	3.21e-05	0.331023	0.240442	0.189313	0.297201	0.20567	0.470529	0.277121	0.26052	0.313257	0.314417	0.452676	0.203639	0.261273	0.328999	0.410388	0.253012	0.268513	0.177658	0.316778	0.460518	0.505657	0.451538	0.496674	0.502485	0.534139	0.436579	0.454549	0.469752	0.513562	0.380494	0.445411	0.47245	0.311257	0.434893	0.522907	0.531944	0.426276	0.377248	0.468855	0.411102	1
PCDH10	4	194066	cg10196720	26.8417	44.179	0.173373	0.000182683	0.00574847	0.427091	0.469518	0.426255	0.54863	0.345595	0.693357	0.248155	0.324215	0.392784	0.174557	0.600085	0.592678	0.767191	0.496032	0.530096	0.540882	0.222017	0.368578	0.44845	0.32124	0.191549	0.254402	0.383409	0.328709	0.490433	0.173193	0.285515	0.295562	0.427779	0.169794	0.220541	0.398947	0.271434	0.17449	0.393238	0.128575	0.400827	0.249525	0.242191	0.132545	4
PCDHA8	5	135654	cg06951122	49.3989	65.7916	0.163927	4.3e-06	0.000696427	0.561982	0.588536	0.767904	0.665659	0.486327	0.701665	0.75011	0.639111	0.535111	0.690433	0.765559	0.749744	0.71474	0.61957	0.662323	0.716196	0.667034	0.567812	0.629671	0.596136	0.353217	0.566632	0.532511	0.491	0.588298	0.503848	0.237345	0.292423	0.486703	0.526091	0.557088	0.509128	0.617872	0.394674	0.34425	0.584887	0.597658	0.622849	0.527201	0.590403	5
PDE10A	6	26509	cg01269620	23.5636	43.2195	0.196558	0.000655288	0.0117104	0.411409	0.418932	0.371067	0.470241	0.391781	0.676033	0.35475	0.0777194	0.431608	0.471326	0.587413	0.393868	0.683635	0.396707	0.562388	0.395672	0.437243	0.416164	0.450993	0.432195	0.110971	0.102346	0.271916	0.221188	0.0551314	0.422136	0.0813498	0.0975914	0.282293	0.171046	0.4077	0.44119	0.323069	0.45098	0.564523	0.0771634	0.376126	0.136466	0.426116	0.423826	6
PRKXP1	15	69055	cg03418136	51.3048	69.6355	0.183307	0.000170388	0.00556181	0.566612	0.920034	0.790484	0.797386	0.474142	0.642939	0.605056	0.865951	0.476979	0.545836	0.641982	0.570957	0.544955	0.884162	0.656934	0.904427	0.58278	0.818299	0.585251	0.539842	0.49708	0.431193	0.458317	0.586755	0.417153	0.402454	0.521726	0.436137	0.447914	0.435717	0.47363	0.556672	0.503083	0.73287	0.567893	0.605179	0.519212	0.589848	0.496922	0.560866	15
SFT2D3	2	67556	cg03339817	81.2381	64.5392	-0.16699	6.99e-08	4.53e-05	0.587256	0.641153	0.513373	0.551004	0.548066	0.766711	0.527248	0.73819	0.526403	0.592867	0.722541	0.650629	0.632577	0.724772	0.719414	0.628168	0.663049	0.606585	0.739915	0.743443	0.920545	0.67438	0.672928	0.816708	0.744839	0.846501	0.768559	0.745122	0.697617	0.806909	0.781006	0.892592	0.824034	0.892035	0.874018	0.797224	0.735637	0.889767	0.828786	0.826432	2
SH3BP5	3	315684	cg17252884	53.746	37.4679	-0.162781	1.51e-09	2.92e-06	0.401564	0.486249	0.297141	0.305446	0.360176	0.43536	0.331851	0.343018	0.410389	0.386103	0.470613	0.308806	0.27174	0.371365	0.349475	0.325377	0.375848	0.310157	0.49499	0.503917	0.544341	0.600638	0.569379	0.593848	0.592616	0.570712	0.585089	0.53471	0.564539	0.50914	0.530295	0.618385	0.33118	0.486209	0.521111	0.525738	0.526527	0.531827	0.473531	0.539303	3
SH3PXD2A	10	345902	cg19140548	70.8728	54.4037	-0.164691	1.31e-08	1.36e-05	0.5322	0.554132	0.449042	0.441724	0.559622	0.656296	0.513074	0.694453	0.504453	0.490696	0.472718	0.483413	0.476237	0.639923	0.49119	0.561596	0.554872	0.598077	0.567187	0.617541	0.817915	0.615827	0.711445	0.729004	0.614578	0.806323	0.837963	0.75248	0.591531	0.697683	0.740966	0.695203	0.730595	0.622067	0.608368	0.674414	0.737774	0.708572	0.631544	0.743007	10
SLC5A7	2	453456	cg26001902	25.4766	41.0594	0.155827	0.000866437	0.0137502	0.238259	0.306568	0.426475	0.572876	0.272373	0.495808	0.562127	0.461587	0.390893	0.241174	0.679275	0.379622	0.628678	0.466653	0.384176	0.290242	0.477199	0.348598	0.25907	0.43176	0.196525	0.0978527	0.389777	0.27257	0.139298	0.169136	0.079063	0.114094	0.327512	0.449718	0.416926	0.322326	0.135074	0.307357	0.46112	0.363038	0.490291	0.360775	0.291957	0.167121	2
SLC9A3	5	25747	cg01228410	64.8037	45.7069	-0.190968	0.000856979	0.0136653	0.433743	0.441669	0.365163	0.543094	0.57269	0.335728	0.406435	0.417213	0.536676	0.530293	0.361307	0.3618	0.58843	0.638423	0.328301	0.453889	0.45239	0.597464	0.401643	0.396351	0.644834	0.376462	0.832682	0.557614	0.3591	0.821497	0.657933	0.807693	0.635049	0.634302	0.480927	0.373419	0.911569	0.416483	0.41894	0.881611	0.40897	0.557233	0.846819	0.815359	5
SORCS3	10	185916	cg09735723	31.7465	48.8001	0.170536	3.38e-05	0.00224992	0.528523	0.322738	0.515395	0.590487	0.489397	0.393345	0.480807	0.341802	0.466769	0.474683	0.55795	0.37931	0.696792	0.38939	0.584897	0.590017	0.325928	0.507103	0.564694	0.572023	0.283698	0.549507	0.424931	0.328786	0.16471	0.368782	0.396522	0.142507	0.527226	0.301586	0.217267	0.466219	0.295067	0.225041	0.148005	0.448271	0.352069	0.329991	0.388626	0.230574	10
SORCS3	10	79520	cg03958798	41.0235	56.218	0.151945	0.00186261	0.0213978	0.489089	0.505667	0.622485	0.564026	0.552867	0.725066	0.514335	0.454262	0.458308	0.619585	0.808896	0.408234	0.26484	0.526545	0.712144	0.760509	0.603898	0.275602	0.706172	0.58339	0.204479	0.423453	0.517125	0.39554	0.583931	0.238469	0.221285	0.412848	0.306991	0.543485	0.516701	0.339225	0.482962	0.452399	0.569645	0.388689	0.554176	0.497797	0.529373	0.188521	10
SPOCK1	5	272588	cg14650610	35.611	52.9943	0.173833	0.00164904	0.0199247	0.531412	0.505058	0.532644	0.647791	0.476583	0.670324	0.394101	0.439211	0.415081	0.589208	0.78673	0.162169	0.473691	0.413753	0.716535	0.609601	0.678631	0.574027	0.586866	0.395061	0.154638	0.16039	0.399016	0.439705	0.403832	0.301149	0.187629	0.205673	0.419504	0.500143	0.414197	0.264906	0.371181	0.099024	0.578208	0.393653	0.637765	0.56172	0.565479	0.419299	5
ST3GAL1	8	15559	cg00736681	58.7758	43.4889	-0.152869	6.79e-12	5.8e-08	0.412479	0.380321	0.377398	0.416251	0.386173	0.412566	0.363	0.531117	0.446548	0.495434	0.399877	0.445494	0.392762	0.443742	0.42967	0.45729	0.409468	0.442771	0.482944	0.582938	0.602865	0.575422	0.585786	0.577628	0.520652	0.652468	0.608074	0.611031	0.485247	0.623946	0.60483	0.688947	0.587469	0.553763	0.582986	0.534806	0.55242	0.62791	0.565224	0.599037	8
ST3GAL1	8	12654	cg00592695	78.1373	55.1983	-0.22939	6.83e-14	2.91e-09	0.524603	0.462335	0.449662	0.526031	0.508366	0.571831	0.56742	0.643195	0.558686	0.603163	0.502376	0.495014	0.469753	0.625052	0.52376	0.50849	0.561412	0.511516	0.648491	0.745015	0.771898	0.82053	0.75061	0.781041	0.758378	0.83016	0.788235	0.815862	0.640279	0.80836	0.821532	0.89087	0.746897	0.678344	0.778345	0.754042	0.779884	0.773189	0.73479	0.813078	8
TBX15	1	91031	cg04550737	21.8946	43.0054	0.211109	0.00371036	0.0317562	0.241537	0.341484	0.253363	0.596442	0.194548	0.564532	0.515552	0.242485	0.445402	0.395627	0.748255	0.454113	0.540702	0.428492	0.484687	0.402334	0.666517	0.173687	0.470359	0.599174	0.0392671	0.0264142	0.441428	0.1328	0.561937	0.0993799	0.0431921	0.257673	0.173492	0.211397	0.0537063	0.452633	0.438566	0.275825	0.60505	0.0427059	0.4664	0.405266	0.542327	0.443121	1
TBX15	1	381017	cg21392341	19.0203	38.3853	0.193651	0.00137119	0.0179483	0.234181	0.381511	0.226245	0.515095	0.263248	0.388315	0.417736	0.244663	0.302044	0.386031	0.739338	0.388023	0.421959	0.358712	0.424682	0.35026	0.555029	0.253726	0.416999	0.510118	0.0413424	0.0263576	0.444909	0.13049	0.502983	0.10152	0.0551401	0.16516	0.180622	0.129632	0.121002	0.284994	0.404526	0.223738	0.540556	0.0227671	0.37659	0.38151	0.500228	0.280873	1
TBX15	1	475179	cg27262412	35.9712	54.4401	0.18469	0.00262226	0.0260777	0.411366	0.59597	0.473568	0.692618	0.46546	0.615402	0.644338	0.401941	0.486923	0.563376	0.712779	0.471761	0.449429	0.534175	0.526438	0.571669	0.678212	0.359819	0.576134	0.62077	0.0634494	0.117185	0.682924	0.320951	0.715501	0.259098	0.151289	0.294464	0.368679	0.277351	0.333706	0.5429	0.545511	0.292124	0.633954	0.095875	0.505248	0.478988	0.641515	0.445538	1
TBX15	1	429263	cg24475782	32.4988	47.7571	0.152583	0.000776259	0.0128957	0.348304	0.473404	0.407898	0.563009	0.338493	0.49532	0.545021	0.354566	0.397248	0.494742	0.688563	0.4468	0.559356	0.468322	0.430929	0.522819	0.591636	0.403394	0.5352	0.494186	0.071785	0.134531	0.527194	0.271092	0.463866	0.247976	0.267254	0.284798	0.385529	0.241946	0.137294	0.447864	0.441604	0.387678	0.469768	0.270778	0.469412	0.337381	0.595566	0.43425	1
TEAD3	6	205908	cg10893014	60.8306	41.335	-0.194956	1.7e-06	0.000385899	0.325587	0.314186	0.290963	0.251958	0.348136	0.609776	0.419099	0.578998	0.319179	0.345424	0.292696	0.445174	0.350512	0.728771	0.324655	0.492899	0.394165	0.497247	0.434205	0.566563	0.820947	0.515303	0.561705	0.5284	0.456569	0.667698	0.607758	0.652973	0.535216	0.490334	0.632346	0.614673	0.724878	0.605988	0.563744	0.582336	0.628595	0.606091	0.58412	0.704311	6
TVP23A	16	76233	cg03777414	67.6296	51.014	-0.166156	1.21e-06	0.000310387	0.473642	0.54845	0.302747	0.420976	0.265298	0.575634	0.460386	0.583969	0.529919	0.516791	0.536717	0.51582	0.441157	0.671367	0.597327	0.423111	0.560602	0.539262	0.521087	0.72389	0.765738	0.608981	0.632876	0.633501	0.610865	0.582058	0.593556	0.675916	0.563724	0.648795	0.64961	0.684678	0.737342	0.634412	0.758646	0.697741	0.685197	0.773893	0.676647	0.82438	16
UBE2MP1	16	18309	cg00870753	42.1709	58.8252	0.166543	0.00339576	0.0302237	0.257822	0.506161	0.464616	0.574144	0.344404	0.641679	0.632608	0.65913	0.485168	0.530757	0.765353	0.770108	0.283076	0.643061	0.6705	0.560569	0.761556	0.714867	0.750656	0.649753	0.183838	0.423058	0.432359	0.391228	0.332036	0.229363	0.415087	0.244133	0.572203	0.257784	0.381982	0.463652	0.461045	0.471388	0.797358	0.343724	0.534808	0.804712	0.504596	0.259452	16
UCP1	4	46206	cg02268229	19.9862	42.2631	0.222769	0.0024393	0.025021	0.499155	0.147384	0.429989	0.553801	0.18578	0.567817	0.51508	0.27781	0.407837	0.370881	0.628645	0.515752	0.248066	0.507757	0.573029	0.393602	0.44503	0.167721	0.599185	0.653167	0.0606441	0.503389	0.417771	0.117042	0.519421	0.405553	0.0387326	0.0462531	0.443143	0.470901	0.0519605	0.349531	0.510867	0.0643556	0.590393	0.0786923	0.352364	0.0198383	0.334141	0.089062	4
UCP1	4	447429	cg25599538	10.1808	32.2717	0.220909	0.000299092	0.00757951	0.379234	0.118377	0.350453	0.451171	0.203222	0.410691	0.404991	0.212716	0.311682	0.294852	0.543307	0.324365	0.180665	0.457718	0.469827	0.237259	0.273588	0.0945754	0.49919	0.584486	0.0212314	0.401423	0.315205	0.0453579	0.331571	0.180992	0.0203679	0.0172095	0.302688	0.350227	0.0270789	0.230144	0.390676	0.0196607	0.502991	0.0201856	0.268169	0.0109255	0.0833248	0.0478517	4
UCP1	4	394158	cg22274395	12.8506	33.5544	0.207038	0.00239692	0.0247742	0.372086	0.0989565	0.402858	0.552948	0.165945	0.454847	0.496859	0.08366	0.379623	0.359809	0.570655	0.327939	0.178064	0.522733	0.519017	0.19279	0.288246	0.0984872	0.56596	0.645245	0.0433746	0.466741	0.357176	0.0421126	0.359245	0.148994	0.0219502	0.0193023	0.409584	0.422107	0.026884	0.315711	0.414724	0.0291813	0.525356	0.0366292	0.287219	0.016601	0.222334	0.0475264	4
UCP1	4	348880	cg19346645	12.0411	27.2155	0.151744	0.00384271	0.0323971	0.337307	0.0871439	0.334377	0.410667	0.140994	0.416604	0.36268	0.0915316	0.281316	0.265677	0.462453	0.322946	0.128113	0.390193	0.376757	0.207968	0.230623	0.0922298	0.479412	0.506579	0.0359557	0.372188	0.28915	0.0748627	0.360716	0.210398	0.0341839	0.0277365	0.323805	0.332386	0.0356387	0.278195	0.344989	0.0231828	0.470382	0.0304581	0.188278	0.0242832	0.163228	0.0349863	4
[truncated: 2 more columns]

[truncated: 6 more sheets: Table S5B, Table S6B, Table S6A, Table S7, Table S8A, Table S8B]
